# Supplementary material for: Analogue of electromagnetically induced absorption with double absorption windows in a plasmonic system
Source: PLoS One. 2017 Jun 29;12(6):e0179609. doi: 10.1371/journal.pone.0179609 (PMC5491032; doi:10.1371/journal.pone.0179609)
Supplement: S1 File — (IND) [file pone.0179609.s007.ind]

A = Period
Ax = A*sin(PhiPattern+PhiA)
Ay = 0
Az = A*cos(PhiPattern+PhiA)
Bx = 0
By = 1
Bz = 0
C = A
CellVolume = abs(Ax*(By*Cz-Bz*Cy)+Ay*(Bz*Cx-Bx*Cz)+Az*(Bx*Cy-By*Cx))
CenterZ = 0
Cx = C*sin(PhiPattern+PhiC)
Cy = 0
Cz = C*cos(PhiPattern+PhiC)
DomainX = PeriodX
DomainZ = PeriodZ
HexFactor = 2.0/sqrt(3.0)
L2 = 0.78
MJ = 0.028
NX = 11
NZ = 1
Period = 0.6
PeriodX = A
PeriodZ = C*cos(PhiC)
PhiA = 90
PhiC = 0
PhiPattern = 0
Radius = 0.1
ShapeAngle = PhiPattern
alpha = 0
background_index = 1
boundary_max = 0.8
boundary_min = -1.6
cad_aspectratio = 1
char_delta = delta
char_width = width
color_outline = 0
color_scale = fireice_white.scl
delta = 0.515
disp_w0 = default
disp_wref = default
domain_max = 0.7
domain_min = -0.7
fdtd = 1
fdtd_dispersion = 1
fdtd_excitation_type = 2
fdtd_fmonitor_output = 1
fdtd_monitor_time = fdtd_time_step
fdtd_ramp_time = lambda
fdtd_simmemcheck_warning = 0
fdtd_slice_output = 1
fdtd_slice_time = fdtd_stop_time
fdtd_stop_time = 2^15*fdtd_time_step
fdtd_time_step = 0.0025
fdtd_tmonitor_output = 1
fdtd_update_time = 10*fdtd_time_step
free_space_wavelength = 1.55
grid_size = 0.005
height = 0
index_display_mode = DISPLAY_HEIGHTCODED
k0 = (2*pi)/free_space_wavelength
lambda = free_space_wavelength
launch_normalization = 2
launch_position = 0
launch_position_z = -0.6
launch_type = LAUNCH_RECTANGLE
launch_width = 0.05
length = 0.6
pbg_layout = PBG_LAYOUT_CUBIC_XZ
polarization = 1
profile_type = PROF_STEPINDEX
scan_mode_set = 0
scan_plot_dynamic = 1
sim_tool = ST_FULLWAVE
step_size = 0.005
wavelength = 0.9713
width = 0.1


material 1
	name = Ag
	epsinf = 2.3646
	num_dsp = 3
	delta_1 = (2*pi*8.7377/1.24)^2
	a_1 = 1
	b_1 = (2*pi*0.07489/1.24)^2
	c_1 = 0
	delta_2 = 1.1831*0.2663*(2*pi*4.3802/1.24)^2
	a_2 = 1
	b_2 = 2*(2*pi*0.28/1.24)^2
	c_2 = (2*pi*4.3802/1.24)^2
	delta_3 = 1.1831*0.7337*(2*pi*5.183/1.24)^2
	a_3 = 1
	b_3 = 2*(2*pi*0.5482/1.24)^2
	c_3 = (2*pi*5.183/1.24)^2
end material


scan_info 1
	variable = wavelength
	start = 0.84
	finish = 1.12
	increment = 0.001
	scanprefix = 4step-leftchange-finial
end scan_info


segment 1
	color = 0
	position_taper = TAPER_LINEAR
	begin.x = 0
	begin.z = -5
	begin.width = 10
	end.x = 0
	end.z = 5
	end.width = 10
	mat_name = Ag
end segment

lens 2
	combine_mode = COMBINE_MERGE
	priority = 1
	rfront = 0.345
	rback = -0.345
	begin.x = -0.382
	begin.z = 0
	begin.width = 10
	begin.delta = 0
end lens

segment 3
	combine_mode = COMBINE_MERGE
	priority = 1
	position_taper = TAPER_LINEAR
	begin.x = 0
	begin.z = 0.015
	begin.width = 0.05
	begin.delta = 0
	end.x = 0
	end.z = 4
	end.width = 0.05
	end.delta = 0
end segment

time_monitor 4
	profile_type = PROF_INACTIVE
	color = 2
	type = TIMEMON_EXTENDED
	complexmonitor = 1
	monitoroutputmask = 128
	frequencyanalysis = TIMEMON_FA_DFT
	fmin = 1/2
	fmax = 1/0.6
	df = 0.001
	begin.x = 0
	begin.z = 0.6
	begin.width = 0.05
end time_monitor

lens 5
	combine_mode = COMBINE_MERGE
	priority = 1
	rfront = 0.325
	rback = -0.325
	begin.x = -1.062
	begin.z = 0
	begin.width = 10
	begin.delta = 0
end lens

segment 6
	combine_mode = COMBINE_MERGE
	priority = 1
	position_taper = TAPER_LINEAR
	width_taper = TAPER_LINEAR
	begin.x = 0
	begin.z = -0.015
	begin.width = 0.05
	begin.delta = 0
	end.x = 0
	end.z = -4
	end.width = 0.05
	end.delta = 0
end segment


pathway 1
end pathway


monitor 1
	pathway = 1
	monitor_type = MONITOR_WGMODE_POWER
	monitor_tilt = 0
	monitor_mode = 0
end monitor


launch_field 1
	launch_pathway = 1
	launch_type = LAUNCH_RECTANGLE
	launch_tilt = 0
	launch_mode = 0
	launch_mode_radial = 1
	launch_normalization = 2
	launch_width = 0.05
	launch_position = 0
	launch_position_z = -0.6
	fdtd_excitation_type = 2
end launch_field
